# Supplementary material for: MicroRNA-Based Triage of HPV-Positive Women Using Liquid-Based Cytology: Diagnostic Performance and Network-Level Insights
Source: Cancers (Basel). 2026 Feb 9;18(4):559. doi: 10.3390/cancers18040559 (PMC12938343; doi:10.3390/cancers18040559)
Supplement: Supplementary file 1 [file cancers-18-00559-s001.zip]

Archive with 1 entries (1 files):
- cancers-4112291-supplementary.pdf
